# Supplementary material for: Estimation of stillbirths attributable to ambient fine particles in 137 countries
Source: Nat Commun. 2022 Nov 29;13:6950. doi: 10.1038/s41467-022-34250-4 (PMC9709081; doi:10.1038/s41467-022-34250-4)
Supplement: Supplementary file 5 — Supplementary Data 1 [file 41467_2022_34250_MOESM5_ESM.zip]

Archive with 6 entries (6 files):
- Look-up table for the attributable fraction of PM2.5-related stillbirths under a reference of 0 ug m-3.RData
- Look-up table for the attributable fraction of PM2.5-related stillbirths under a reference of 10 ug m-3.RData
- Look-up table for the attributable fraction of PM2.5-related stillbirths under a reference of 15 ug m-3.RData
- Look-up table for the attributable fraction of PM2.5-related stillbirths under a reference of 25 ug m-3.RData
- Look-up table for the attributable fraction of PM2.5-related stillbirths under a reference of 35 ug m-3.RData
- Look-up table for the attributable fraction of PM2.5-related stillbirths under a reference of 5 ug m-3.RData
