# Supplementary material for: Estimation of stillbirths attributable to ambient fine particles in 137 countries
Source: Nat Commun. 2022 Nov 29;13:6950. doi: 10.1038/s41467-022-34250-4 (PMC9709081; doi:10.1038/s41467-022-34250-4)
Supplement: Supplementary file 6 — Supplementary Data 2 [file 41467_2022_34250_MOESM6_ESM.zip]

Archive with 6 entries (6 files):
- Figure_1.RData
- Figure_2.RData
- Figure_3.RData
- Figure_4.RData
- Mimic analyzed DHS data on stillbirth.RData
- Supp_code.html
